# Supplementary material for: Exogenous Albumin Is Crucial for Pig Sperm to Elicit In Vitro Capacitation Whereas Bicarbonate Only Modulates Its Efficiency
Source: Biology (Basel). 2021 Oct 26;10(11):1105. doi: 10.3390/biology10111105 (PMC8615011; doi:10.3390/biology10111105)
Supplement: Supplementary file 1 [file biology-10-01105-s001.zip]

Archive with 2 entries (2 files):
- Suppl Table 1.pdf
- Suppl_File_1.xlsx
