# Supplementary material for: Exogenous Albumin Is Crucial for Pig Sperm to Elicit In Vitro Capacitation Whereas Bicarbonate Only Modulates Its Efficiency
Source: Biology (Basel). 2021 Oct 26;10(11):1105. doi: 10.3390/biology10111105 (PMC8615011; doi:10.3390/biology10111105)
Supplement: Supplementary file 1 [file biology-10-01105-s001.zip › Suppl_File_1.xlsx]

## Sheet: Sheet1
Sample	Treatment	Time	SYBR	PNA	M540	F3	R5	JC1	Sample	Treatment	Time	SYBR	PNA	M540	F3	R5	JC1
1	No BSA / No Bic	0	89.4	88.8	85.4	5.2	2.5	36.5	1	No BSA + 5 mM Bic	0	89.6	87.5	88	2	2.8	32
2	No BSA / No Bic	0	92.2	89.5	87.2	6.3	4.1	37.5	2	No BSA + 5 mM Bic	0	90.3	88.2	88.7	3.8	2.7	38.2
3	No BSA / No Bic	0	72.8	71	69.8	5.8	3.2	27.1	3	No BSA + 5 mM Bic	0	84.9	80.7	83.4	3.6	3.3	36.5
4	No BSA / No Bic	0	92.4	89.6	87.3	6.2	2.8	36.6	4	No BSA + 5 mM Bic	0	88.1	84	86.5	3.5	3.2	37.1
5	No BSA / No Bic	0	91.5	87.4	86.5	7	2.3	36.4	5	No BSA + 5 mM Bic	0	90.1	87.3	87.9	3.9	3.4	38.6
6	No BSA / No Bic	0	96.2	91.7	90.7	6.5	5.6	38.1	6	No BSA + 5 mM Bic	0	93	88.2	91.3	3.7	2.3	39.2
7	No BSA / No Bic	0	70.3	71.1	68.5	7.1	4.7	26.1	7	No BSA + 5 mM Bic	0	72.1	71.1	70.8	4.3	3.6	30.6
8	No BSA / No Bic	0	95.9	93.2	92.6	4.6	3.5	37.9	8	No BSA + 5 mM Bic	0	90.1	87.3	88.5	2.5	2.5	38.5
9	No BSA / No Bic	0	90.1	87.3	86	5.1	3.1	35.7	9	No BSA + 5 mM Bic	0	86.4	83.4	84.8	2.7	2.6	39.1
10	No BSA / No Bic	0	62.2	60.8	57.5	4.2	2.1	23	10	No BSA + 5 mM Bic	0	55.8	56.4	54.6	2.3	2.2	23.7
11	No BSA / No Bic	0	67.1	68.5	66.4	5.8	5.1	23.9	11	No BSA + 5 mM Bic	0	62.3	61.5	62.5	3.3	3	26.4
12	No BSA / No Bic	0	93.2	88.4	87.8	5.3	3.1	37.4	12	No BSA + 5 mM Bic	0	86.1	85.8	84.7	3.6	3.3	39.1
1	No BSA / No Bic	120	71.3	69.8	65.6	7.6	4.2	42.1	1	No BSA + 5 mM Bic	120	49	44.8	46.7	5.8	4.9	42.8
2	No BSA / No Bic	120	70.5	69.1	64.9	9.3	7.3	41.6	2	No BSA + 5 mM Bic	120	48.6	44.4	46.5	7	5.5	43.5
3	No BSA / No Bic	120	59.1	57.9	54.4	8.4	6.5	33	3	No BSA + 5 mM Bic	120	47.1	42.9	45	6.3	5.3	41.2
4	No BSA / No Bic	120	71.1	69.6	65.6	9	7.1	41.9	4	No BSA + 5 mM Bic	120	45.8	41.7	43.7	5.5	4.6	40
5	No BSA / No Bic	120	75.6	74	69.6	10.4	8.2	44.5	5	No BSA + 5 mM Bic	120	49.1	44.9	46.8	7.8	5.6	42.9
6	No BSA / No Bic	120	72.5	71.2	66.5	9.6	7.5	42.8	6	No BSA + 5 mM Bic	120	50.5	46.1	48.2	7.1	4.9	44.1
7	No BSA / No Bic	120	53.6	52.5	49.1	10.3	8.1	29.9	7	No BSA + 5 mM Bic	120	36	32.4	35.4	8.8	7.3	31.5
8	No BSA / No Bic	120	73.8	72.3	67.9	6.5	4.1	43.4	8	No BSA + 5 mM Bic	120	46.1	42	44.3	4.8	4.1	40.3
9	No BSA / No Bic	120	70.1	68.7	64	7.1	3.5	41.5	9	No BSA + 5 mM Bic	120	50.8	46.5	48.8	5.3	4.5	43.8
10	No BSA / No Bic	120	47.5	47.6	41.8	5.8	3.5	26.4	10	No BSA + 5 mM Bic	120	29.7	26.6	28.5	3.7	3.1	26.5
11	No BSA / No Bic	120	49.1	48.9	44.2	8.4	7.6	27.2	11	No BSA + 5 mM Bic	120	30.5	26	28.1	6.3	5.3	29.4
12	No BSA / No Bic	120	70.6	65.2	66.2	7.5	6.8	40.7	12	No BSA + 5 mM Bic	120	55.1	50.1	52.7	5.6	4.7	45.3
1	No BSA / No Bic	240	58.2	54.3	53.9	9.7	7.1	45.7	1	No BSA + 5 mM Bic	240	39.5	39	33.9	2.8	4.3	53.3
2	No BSA / No Bic	240	57.1	52.6	51.2	12.3	11.2	44.9	2	No BSA + 5 mM Bic	240	40.3	39.1	34.4	5.4	5.7	50.3
3	No BSA / No Bic	240	49.6	45.1	44.4	10.7	8.9	39	3	No BSA + 5 mM Bic	240	37.4	36.5	32	4.2	5.4	48.3
4	No BSA / No Bic	240	58.5	54	53.1	11.5	7.6	46.2	4	No BSA + 5 mM Bic	240	36.3	33.8	31.3	6.2	6.5	49
5	No BSA / No Bic	240	61.7	56.6	55.8	13.1	10.9	48.5	5	No BSA + 5 mM Bic	240	39.7	36	33.6	8.1	7.5	52.4
6	No BSA / No Bic	240	59.8	55.3	53	12.5	8.3	46.9	6	No BSA + 5 mM Bic	240	41.1	36.5	35.2	6.9	7.2	54.5
7	No BSA / No Bic	240	41	37.9	36.5	13	10.8	32.2	7	No BSA + 5 mM Bic	240	28.4	25	24.1	7.5	7.8	42.6
8	No BSA / No Bic	240	60.3	54.9	52.8	8.4	6.7	47.4	8	No BSA + 5 mM Bic	240	38.5	35.2	32.5	8.3	7.7	52
9	No BSA / No Bic	240	57	52.8	51.3	9.2	7.3	44.8	9	No BSA + 5 mM Bic	240	42.3	36	36.8	8	8.4	54.1
10	No BSA / No Bic	240	36.2	34.1	32.1	7.4	6.2	28.5	10	No BSA + 5 mM Bic	240	21.4	18.9	18.1	8.5	8.9	31.9
11	No BSA / No Bic	240	38.7	36	30.6	10.8	9.5	30.4	11	No BSA + 5 mM Bic	240	24	20.4	20.8	6	6.3	38.4
12	No BSA / No Bic	240	59.3	57.1	55.7	9.6	8.2	46.6	12	No BSA + 5 mM Bic	240	45.8	40.1	39.1	7	7.3	55.8
1	No BSA / No Bic	245	55.2	51.8	47.2	10.1	8.3	50.2	1	No BSA + 5 mM Bic	245	35.1	30.6	30.8	5.1	3.2	50.8
2	No BSA / No Bic	245	54.6	51.3	46.8	13.2	13.2	49.7	2	No BSA + 5 mM Bic	245	36.1	30.4	31.8	6.7	5.4	55.4
3	No BSA / No Bic	245	43.2	40.7	35.4	11.4	10.5	39.3	3	No BSA + 5 mM Bic	245	33.2	28.2	29	5.1	4.1	49.3
4	No BSA / No Bic	245	56.1	50.6	45.7	12.5	12.5	51.1	4	No BSA + 5 mM Bic	245	31.6	26.7	27.8	6.2	5	50.2
5	No BSA / No Bic	245	59.1	53.9	49	15.1	14.9	53.8	5	No BSA + 5 mM Bic	245	34.6	30.2	30.2	8.5	6.8	55
6	No BSA / No Bic	245	56.2	52.1	45.3	14.3	14.2	48.3	6	No BSA + 5 mM Bic	245	37.4	32.6	31.7	8	6.4	53.5
7	No BSA / No Bic	245	35.3	34.3	28.8	15	14.8	32.1	7	No BSA + 5 mM Bic	245	24.3	21.5	21.1	8.3	6.7	40.6
8	No BSA / No Bic	245	57.5	51.8	47.3	9.7	7.9	52.4	8	No BSA + 5 mM Bic	245	35.3	30.8	31.5	9.4	7.5	54.1
9	No BSA / No Bic	245	52.1	46.1	42.1	10.5	9.7	47.3	9	No BSA + 5 mM Bic	245	38	32.1	34.3	8.8	7.1	58.4
10	No BSA / No Bic	245	32.6	32.5	26.5	8.5	6.8	29.7	10	No BSA + 5 mM Bic	245	20.4	17.2	17.8	9.5	9.6	35.4
11	No BSA / No Bic	245	34.2	31.8	27.6	12.6	11.6	35.1	11	No BSA + 5 mM Bic	245	22.5	21.1	18.6	6	3.6	43.8
12	No BSA / No Bic	245	56.1	53.2	46.9	11.2	8.5	45.6	12	No BSA + 5 mM Bic	245	36.3	35.5	34.9	6.5	5.2	56.7
1	No BSA / No Bic	270	44.1	41	36.6	10.3	7.6	57.9	1	No BSA + 5 mM Bic	270	22.9	23.6	22.8	4.6	3.4	43.8
2	No BSA / No Bic	270	42.1	39.2	34.8	13.5	12.2	55.2	2	No BSA + 5 mM Bic	270	23.4	22.2	25	8.3	6.1	44.8
3	No BSA / No Bic	270	33.6	31.1	28	11.6	8.6	44.1	3	No BSA + 5 mM Bic	270	21.9	19.5	20.8	6.4	4.6	42.2
4	No BSA / No Bic	270	42.3	39.2	35.2	12.8	11.7	58.4	4	No BSA + 5 mM Bic	270	22	19.6	21.9	5.8	5.3	39.5
5	No BSA / No Bic	270	46.1	42.8	40.5	15.1	13.6	55.5	5	No BSA + 5 mM Bic	270	21.6	18	20.6	9.9	6.3	43.5
6	No BSA / No Bic	270	42.1	39.1	34.8	14.6	12.1	50.2	6	No BSA + 5 mM Bic	270	23.2	21.5	24.7	8.7	6.5	51.1
7	No BSA / No Bic	270	26.1	24.4	21.9	15.2	13.6	38.2	7	No BSA + 5 mM Bic	270	19.2	15.4	13.3	8.4	6.2	36.9
8	No BSA / No Bic	270	44.2	41.2	36.4	10.1	8.4	58	8	No BSA + 5 mM Bic	270	23.1	19.5	24.5	11.5	7.5	48.4
9	No BSA / No Bic	270	42.6	39.7	35.2	10.7	8.1	55.9	9	No BSA + 5 mM Bic	270	24.5	20.2	25.8	9.6	7.1	51.3
10	No BSA / No Bic	270	26.1	24.3	20.4	9.5	7.8	44.2	10	No BSA + 5 mM Bic	270	18.7	13.8	13.2	11.8	8.2	30.2
11	No BSA / No Bic	270	24	22.3	18.9	12.9	10.7	31.5	11	No BSA + 5 mM Bic	270	19	14.5	14.6	6.4	4.8	33.6
12	No BSA / No Bic	270	46.1	43.9	41.1	11.4	9.5	49.6	12	No BSA + 5 mM Bic	270	22.1	20.5	23.8	6.8	5.9	43.4
1	No BSA / No Bic	300	32.3	28.5	30.9	12.9	10.7	59.8	1	No BSA + 5 mM Bic	300	17.9	12	16.4	6.7	4.2	49.3
2	No BSA / No Bic	300	31.1	26.9	29.5	16.8	13.9	57.5	2	No BSA + 5 mM Bic	300	19.3	13.2	16.9	8.9	5.6	50.4
3	No BSA / No Bic	300	29.2	25.1	27.8	14.4	11.9	54	3	No BSA + 5 mM Bic	300	14.1	8.8	13.2	8.5	5.4	41.2
4	No BSA / No Bic	300	32.8	28.9	29.1	16.1	13.4	58.7	4	No BSA + 5 mM Bic	300	17.5	11.6	16.5	10.2	6.3	51.1
5	No BSA / No Bic	300	35.2	30.4	31.6	19.2	15.9	61.1	5	No BSA + 5 mM Bic	300	13.5	10.3	12.1	15.6	9.8	44.6
6	No BSA / No Bic	300	30.6	26.3	29.1	18.3	15.2	56.6	6	No BSA + 5 mM Bic	300	14.4	10	13.4	10.7	6.6	42
7	No BSA / No Bic	300	20.2	16.5	13.4	19	15.8	45.4	7	No BSA + 5 mM Bic	300	11.3	8.5	10.5	11.5	7.2	40.7
8	No BSA / No Bic	300	35.3	30	32	12.2	10.1	65.3	8	No BSA + 5 mM Bic	300	18.1	16.2	16.8	13.3	8.2	45.6
9	No BSA / No Bic	300	34	28.3	31.3	13.4	11.1	52.9	9	No BSA + 5 mM Bic	300	18.5	12.5	17.2	12.9	8.1	51
10	No BSA / No Bic	300	18.1	15.4	21.2	10.6	8.8	43.5	10	No BSA + 5 mM Bic	300	12.2	7.2	11.5	15.2	9.1	44.8
11	No BSA / No Bic	300	17.5	14.9	20.5	16.2	14.4	33.4	11	No BSA + 5 mM Bic	300	13.4	9.8	12.2	10.3	6.5	39.1
12	No BSA / No Bic	300	35.3	31.3	33.7	14.5	12	65.3	12	No BSA + 5 mM Bic	300	10.1	6.4	10.5	7.5	4.7	29.5
1	BSA / No Bic	0	93.1	91.2	92.9	2.9	1.5	40.8	1	BSA + 15 mM Bic	0	90.1	89.5	89.9	3.5	1.8	49.6
2	BSA / No Bic	0	92.5	90.7	91.3	4.7	3.4	40.5	2	BSA + 15 mM Bic	0	88.3	87.8	88.1	6.9	3.5	48.5
3	BSA / No Bic	0	87.2	85.1	86.8	4.4	2.1	38.2	3	BSA + 15 mM Bic	0	87.4	85.8	87.2	6.8	3.4	46.2
4	BSA / No Bic	0	91.3	89.6	90.2	4.7	2.2	40	4	BSA + 15 mM Bic	0	86.1	84.2	87.6	6	3	48.3
5	BSA / No Bic	0	92.2	92.4	91.7	5.3	5.8	45.4	5	BSA + 15 mM Bic	0	88.4	85.9	89.3	5.1	2.6	46.7
6	BSA / No Bic	0	95.6	91.9	93.4	4.9	3.5	43.9	6	BSA + 15 mM Bic	0	89.5	87.2	90.4	6.4	3.2	45.3
7	BSA / No Bic	0	75.3	74.8	70.5	5.3	5.8	33.1	7	BSA + 15 mM Bic	0	74	76.5	75.7	7.3	3.7	37.2
8	BSA / No Bic	0	94.2	91.3	93	3.4	1.9	41.3	8	BSA + 15 mM Bic	0	88.3	86.7	90.2	4.3	2.2	42.7
9	BSA / No Bic	0	92	90	90.6	3.8	1.7	40.5	9	BSA + 15 mM Bic	0	85.2	85.2	86.5	4.7	2.4	44
10	BSA / No Bic	0	60.6	59.5	55.6	3.2	2.1	26.5	10	BSA + 15 mM Bic	0	56.5	59	60.3	3.1	1.6	27.2
11	BSA / No Bic	0	67	66	65.4	4.4	2	29.3	11	BSA + 15 mM Bic	0	54.2	57.5	59	4.7	2.4	28
12	BSA / No Bic	0	92.5	89.7	91.8	5	3.6	46.5	12	BSA + 15 mM Bic	0	86.1	82.8	87.6	6.1	3.1	44.5
1	BSA / No Bic	120	65.3	63	63.6	6.8	5.9	31.6	1	BSA + 15 mM Bic	120	57.2	54.9	55.4	14.6	5.7	53.6
2	BSA / No Bic	120	57.2	55.3	54.9	8.2	7.2	42.8	2	BSA + 15 mM Bic	120	53.8	51.5	49.3	16.4	6.2	50.4
3	BSA / No Bic	120	56.8	54.7	52.6	7.5	6.6	44.5	3	BSA + 15 mM Bic	120	51.1	49.2	46.8	14.8	5.7	47.9
4	BSA / No Bic	120	64.2	62	62.2	8	6.2	46.9	4	BSA + 15 mM Bic	120	50.2	48.1	45.8	12.9	3.1	47.3
5	BSA / No Bic	120	62.7	60.6	61	9.3	8.1	45.8	5	BSA + 15 mM Bic	120	53.1	51.3	48.6	16.9	6.4	49.8
6	BSA / No Bic	120	65.5	63.4	63.8	8.5	7.4	48.9	6	BSA + 15 mM Bic	120	51.9	49.6	47.5	17.7	6.6	48.6
7	BSA / No Bic	120	49.5	47.8	43.3	9.2	7	38.2	7	BSA + 15 mM Bic	120	41.8	41	38	17.8	6.7	39.2
8	BSA / No Bic	120	66.3	64.1	60.6	5.8	5.1	48.5	8	BSA + 15 mM Bic	120	53	51.2	45.3	9.1	2.9	49.2
9	BSA / No Bic	120	62.1	61.5	56.5	6.3	5.5	46.4	9	BSA + 15 mM Bic	120	50.8	48.6	46.7	12	2.8	47.9
10	BSA / No Bic	120	39.8	36.3	35.7	5.2	4.6	30.1	10	BSA + 15 mM Bic	120	30.1	28.9	27.4	8.3	2.6	28.7
11	BSA / No Bic	120	48.4	46.9	42.3	7.5	6.6	36.5	11	BSA + 15 mM Bic	120	31.7	30.4	29.1	14.8	3.7	30.2
12	BSA / No Bic	120	70.5	69.2	68.1	6.7	5.9	53.5	12	BSA + 15 mM Bic	120	52.3	50.208	47.9	13.1	3.2	49
1	BSA / No Bic	240	58.1	55.8	57.7	7.9	6.7	55	1	BSA + 15 mM Bic	240	50.6	47.6	40.2	13.9	10.5	66.3
2	BSA / No Bic	240	50.9	46.5	48.9	11.4	8.1	47.3	2	BSA + 15 mM Bic	240	48.1	45.2	38	17.2	13	63
3	BSA / No Bic	240	50.5	45.3	48.3	10.2	7.2	47.9	3	BSA + 15 mM Bic	240	44.5	41.8	35.9	13.4	10.1	58.3
4	BSA / No Bic	240	57.2	55.3	56.5	13.3	9.4	56.3	4	BSA + 15 mM Bic	240	45.6	45.5	36.3	19.7	14.9	59.7
5	BSA / No Bic	240	54.8	54.1	52.1	16.8	10.8	51.6	5	BSA + 15 mM Bic	240	46.1	43.6	36.8	24.7	18.7	60.4
6	BSA / No Bic	240	58.5	55.8	57.2	14.6	9.3	54.5	6	BSA + 15 mM Bic	240	45	42.5	35.3	21.9	16.6	59
7	BSA / No Bic	240	44	41.7	40.2	15.7	11.1	40.9	7	BSA + 15 mM Bic	240	36.1	33.9	29.1	23.8	18	52.3
8	BSA / No Bic	240	59.4	58.8	58.5	17.8	11.5	55.2	8	BSA + 15 mM Bic	240	48.8	45.6	38.5	24.4	18.4	63.9
9	BSA / No Bic	240	54.8	50.5	53	17	11.2	51	9	BSA + 15 mM Bic	240	44.1	42.5	34.4	25.4	19.2	57.8
10	BSA / No Bic	240	35.4	33.8	31.9	17.7	11.6	31.9	10	BSA + 15 mM Bic	240	25.9	24.3	20.2	25.2	19	43.9
11	BSA / No Bic	240	43	38.7	39.6	11.4	9.1	39	11	BSA + 15 mM Bic	240	27.4	26.8	19.7	20.1	15.2	35.9
12	BSA / No Bic	240	63.1	61.2	62.8	12.5	8.8	59.7	12	BSA + 15 mM Bic	240	47.1	45.3	40.3	21.2	16.1	51.7
1	BSA / No Bic	245	51.4	47.5	45.2	13.8	8.4	66.4	1	BSA + 15 mM Bic	245	39.4	40.8	27.9	18.7	12.6	70.8
2	BSA / No Bic	245	45	41.4	39.6	18.1	9.5	58.1	2	BSA + 15 mM Bic	245	38.2	39.5	27	24.6	17.6	78.2
3	BSA / No Bic	245	44.7	42.3	39.1	16.5	9.6	57.7	3	BSA + 15 mM Bic	245	34.3	35.6	24.1	20.7	13.9	69.9
4	BSA / No Bic	245	50.2	50.2	44.2	17.7	9.3	65.8	4	BSA + 15 mM Bic	245	36.1	37.3	23.8	23.7	15.9	70.4
5	BSA / No Bic	245	48.6	44.1	42.6	22.2	10.6	62.5	5	BSA + 15 mM Bic	245	35.8	36.5	25.1	28.1	18.9	73.8
6	BSA / No Bic	245	51.4	47	46	19	10	66.4	6	BSA + 15 mM Bic	245	34.1	35	24.3	28.3	19	68.5
7	BSA / No Bic	245	37.9	34.4	32.7	20.9	10.8	50.1	7	BSA + 15 mM Bic	245	28.9	30.1	20.2	29.4	20.8	59.4
8	BSA / No Bic	245	53.4	49.8	45.9	24.5	11.9	68.9	8	BSA + 15 mM Bic	245	38.1	38.3	27.9	32.5	21.8	64.5
9	BSA / No Bic	245	49.3	46.2	42.6	23.9	11.5	63.6	9	BSA + 15 mM Bic	245	33.2	34.3	22.9	30.3	20.4	63.7
10	BSA / No Bic	245	31.5	28	26.5	24.2	12.7	41.7	10	BSA + 15 mM Bic	245	19.2	22.5	12.6	31.8	23.5	47.3
11	BSA / No Bic	245	37.1	32.6	36.4	16.4	8.6	47.9	11	BSA + 15 mM Bic	245	24.8	25.7	17.9	25	15.8	50.4
12	BSA / No Bic	245	55.9	55.4	54.3	17.6	12.2	62.3	12	BSA + 15 mM Bic	245	42.5	43.5	38.4	25.8	17.3	75.9
1	BSA / No Bic	270	37.1	37.6	33.3	10.4	8.9	50.5	1	BSA + 15 mM Bic	270	30.2	26.3	25.4	13.8	10	52.2
2	BSA / No Bic	270	32.3	28.3	28.9	15.5	13.4	43.9	2	BSA + 15 mM Bic	270	26.5	23.1	19.6	19.5	14.1	45.8
3	BSA / No Bic	270	30.5	27.2	27.2	13.8	11.9	41.5	3	BSA + 15 mM Bic	270	24.3	21.5	17.9	15.1	11	42
4	BSA / No Bic	270	35.3	33.4	31.6	12.7	10.9	48	4	BSA + 15 mM Bic	270	27.1	23.7	19.6	12.4	9.1	46.9
5	BSA / No Bic	270	34.9	33.5	31	16.6	14.3	47.5	5	BSA + 15 mM Bic	270	25.8	22.4	17.2	23.2	16.8	44.6
6	BSA / No Bic	270	36.2	28.7	32.5	14.3	12.3	49.2	6	BSA + 15 mM Bic	270	24.2	21.5	16.5	20.4	14.8	41.9
7	BSA / No Bic	270	25	22.1	22.3	15.7	13.6	38	7	BSA + 15 mM Bic	270	22.8	18.5	16.6	19.8	14.5	39.4
8	BSA / No Bic	270	38.4	35	34.4	18.6	16	49.2	8	BSA + 15 mM Bic	270	28.5	25	21.4	24.1	16.6	49.3
9	BSA / No Bic	270	34.6	29.2	31.1	17.9	15.4	47.1	9	BSA + 15 mM Bic	270	26	23.1	22.5	22.6	16.1	45
10	BSA / No Bic	270	19.7	18	17	18.7	16.1	28.8	10	BSA + 15 mM Bic	270	13.5	12.2	9.3	24.7	17.3	23.4
11	BSA / No Bic	270	24.1	21.3	21.5	12.4	10.7	32.8	11	BSA + 15 mM Bic	270	16.3	14.2	11.5	17.5	12.8	31.3
12	BSA / No Bic	270	39.8	40.5	37.8	13.1	11.3	54.1	12	BSA + 15 mM Bic	270	34	31.8	30.3	19.1	13.9	54.8
1	BSA / No Bic	300	24	23.6	23.8	10.5	4.3	55.4	1	BSA + 15 mM Bic	300	21.5	19.1	11.7	11.9	9.2	57.6
2	BSA / No Bic	300	19	17	18.9	14.4	11.2	43.9	2	BSA + 15 mM Bic	300	18.8	16.6	10.3	15.7	11.9	50.4
3	BSA / No Bic	300	18.3	14.8	18.2	13.5	9.8	42.3	3	BSA + 15 mM Bic	300	16.4	14.5	8.8	15	12.4	39.8
4	BSA / No Bic	300	21.2	18.1	20.3	15	10.6	49	4	BSA + 15 mM Bic	300	20.3	18.2	11.2	17.8	12.9	54.4
5	BSA / No Bic	300	21.4	22.5	20.9	17.5	13.3	49.5	5	BSA + 15 mM Bic	300	19.5	17.4	10.7	24.2	18.4	52.3
6	BSA / No Bic	300	22.8	15.3	22.4	15.6	11.9	50.7	6	BSA + 15 mM Bic	300	16.2	14.4	8.8	18.6	14.1	43.4
7	BSA / No Bic	300	14.9	12.6	15.2	16.8	12.8	39.4	7	BSA + 15 mM Bic	300	15.7	14	8.5	19.9	14.7	42.1
8	BSA / No Bic	300	23.7	23.2	23.6	18.2	13.1	54.8	8	BSA + 15 mM Bic	300	20	17.5	11	20.9	15.9	53.6
9	BSA / No Bic	300	21.5	17.5	21.3	18.8	13.5	52.3	9	BSA + 15 mM Bic	300	19.3	17.9	10.3	20.3	14.4	60.7
10	BSA / No Bic	300	12.1	10.4	13.1	19.8	13.9	34	10	BSA + 15 mM Bic	300	13.4	12.1	7.3	23.1	18.5	35.9
11	BSA / No Bic	300	13.9	14.2	14.5	13.8	9.7	35.1	11	BSA + 15 mM Bic	300	12.2	10.7	6.5	17.9	11.6	32.7
12	BSA / No Bic	300	26.7	27.7	24	13.2	9.4	53.5	12	BSA + 15 mM Bic	300	26.1	23.2	14.1	13.4	10.2	62.9
1	BSA + 5 mM Bic	0	92.5	89.3	91.3	3.9	1.5	42.6	1	No BSA + 15 mM Bic	0	89.5	86.5	89.9	3.1	2.3	40.3
2	BSA + 5 mM Bic	0	82.1	80.5	78.4	6.5	2.1	37.8	2	No BSA + 15 mM Bic	0	88	83.8	88.4	7.9	6	39.2
3	BSA + 5 mM Bic	0	84	83.2	79.6	6.2	2	38.6	3	No BSA + 15 mM Bic	0	86.8	83.6	87.1	7.8	5.8	39.5
4	BSA + 5 mM Bic	0	89.5	89	84.1	6.8	2.2	46.9	4	No BSA + 15 mM Bic	0	84.7	81.6	85.2	4.9	3.7	40.1
5	BSA + 5 mM Bic	0	91.3	91.4	86.2	7.5	2.4	46	5	No BSA + 15 mM Bic	0	88.7	87.2	89.1	4.1	3.1	37.9
6	BSA + 5 mM Bic	0	91.9	90.8	90.5	7.2	2.3	43.5	6	No BSA + 15 mM Bic	0	87.3	86	87.6	7.4	5.2	39.3
7	BSA + 5 mM Bic	0	71.6	72.9	64.7	8	2.2	32.9	7	No BSA + 15 mM Bic	0	70.1	71.2	70.5	8.3	6.3	31.5
8	BSA + 5 mM Bic	0	94.8	91.6	92.9	4.8	1.8	45.6	8	No BSA + 15 mM Bic	0	87	83.8	87.3	3.3	2.5	40.2
9	BSA + 5 mM Bic	0	90.4	88.1	85.8	5.2	1.7	43.8	9	No BSA + 15 mM Bic	0	85.5	83.4	85.9	4.7	3.4	37.5
10	BSA + 5 mM Bic	0	62.3	60.2	57.3	4.4	1.5	28.7	10	No BSA + 15 mM Bic	0	56.4	58	58.1	3.1	2.5	27.5
11	BSA + 5 mM Bic	0	70.6	65.7	64	6.3	2	32.5	11	No BSA + 15 mM Bic	0	54.1	54.7	55	4.7	3.6	24.3
12	BSA + 5 mM Bic	0	91.2	90.9	90.6	7	2.2	44.7	12	No BSA + 15 mM Bic	0	86.3	82.1	85.7	6.1	4.6	38.2
1	BSA + 5 mM Bic	120	60.1	59.7	56.6	10.1	5	30.6	1	No BSA + 15 mM Bic	120	48.1	45.2	46.9	8.5	5.7	48.4
2	BSA + 5 mM Bic	120	49.3	48.2	46.9	12.2	6.1	39	2	No BSA + 15 mM Bic	120	44.9	42.6	43.8	9.4	6.4	41.1
3	BSA + 5 mM Bic	120	50.5	49.8	48.4	10.9	5.4	40.9	3	No BSA + 15 mM Bic	120	45.5	42.5	44.3	7.5	5.1	46.7
4	BSA + 5 mM Bic	120	52	51.3	49.1	9.6	4.8	39	4	No BSA + 15 mM Bic	120	44.2	41.3	43	7.6	5.2	45.3
5	BSA + 5 mM Bic	120	56.8	55.2	53.5	13.5	6	43.5	5	No BSA + 15 mM Bic	120	46.6	43.2	45.4	8.7	5.9	47.9
6	BSA + 5 mM Bic	120	58.2	57.7	54.9	12.3	6.1	45.1	6	No BSA + 15 mM Bic	120	44.3	41.8	43.2	9.1	6.2	45.4
7	BSA + 5 mM Bic	120	41.8	40.5	41.3	15.3	6.6	32.6	7	No BSA + 15 mM Bic	120	35.8	33.9	34.8	8.7	5.8	38.5
8	BSA + 5 mM Bic	120	63.2	62.8	57	8.3	4.1	50.2	8	No BSA + 15 mM Bic	120	44.3	41.5	43.4	3.7	2.7	40.4
9	BSA + 5 mM Bic	120	56.8	56	53.6	9.2	4.6	46.7	9	No BSA + 15 mM Bic	120	45.7	42.2	44.6	5.2	3.5	44.9
10	BSA + 5 mM Bic	120	33.2	30.4	32.5	6.4	3.2	24.3	10	No BSA + 15 mM Bic	120	29.328	28.1	28.9	3.3	2.2	30.7
11	BSA + 5 mM Bic	120	42.2	41.9	41.8	10.9	5.4	30.8	11	No BSA + 15 mM Bic	120	26.5	22.5	25.7	7.6	5.2	27.8
12	BSA + 5 mM Bic	120	61.8	61.7	55.2	9.8	4.9	49.6	12	No BSA + 15 mM Bic	120	47.2	46.1	36.1	6.7	4.5	41.6
1	BSA + 5 mM Bic	240	54	54.8	39.5	9.9	7.4	60.8	1	No BSA + 15 mM Bic	240	39.2	36.8	37.8	6.9	3.2	52.3
2	BSA + 5 mM Bic	240	45.9	46.5	33.6	14.2	10.6	51.6	2	No BSA + 15 mM Bic	240	33.8	31.7	34.4	8.4	5.1	53.7
3	BSA + 5 mM Bic	240	45.4	45.3	33.3	12.8	9.5	51	3	No BSA + 15 mM Bic	240	35.3	34.2	36	4.7	2.8	56.1
4	BSA + 5 mM Bic	240	52.5	52	38.1	16.4	14.2	59.1	4	No BSA + 15 mM Bic	240	34.4	32.8	35.1	9.5	5.7	54.7
5	BSA + 5 mM Bic	240	51.3	51.1	37.7	21.3	15.8	57.1	5	No BSA + 15 mM Bic	240	37.3	35	37.9	10.6	6.4	59.3
6	BSA + 5 mM Bic	240	53.2	52.8	38.4	18.3	13.6	60.1	6	No BSA + 15 mM Bic	240	32.9	30.8	34.5	9.4	6.9	52.8
7	BSA + 5 mM Bic	240	38.2	37.7	27.9	19.8	15.7	43.6	7	No BSA + 15 mM Bic	240	25.7	22.3	26.2	10.2	6.3	48.8
8	BSA + 5 mM Bic	240	57.1	56.8	44	22	16.3	64.1	8	No BSA + 15 mM Bic	240	32.9	32.45	33.6	10.5	6.2	52.3
9	BSA + 5 mM Bic	240	49.3	49.5	36.2	21.1	15.7	55.8	9	No BSA + 15 mM Bic	240	33.5	31.2	34.3	10.9	6.7	50.1
10	BSA + 5 mM Bic	240	28.1	27.8	20.8	21.8	16.2	31.6	10	No BSA + 15 mM Bic	240	19.7	19.4	20.2	10.8	6.5	39.4
11	BSA + 5 mM Bic	240	36.9	35.7	27.6	13.9	9.3	41.5	11	No BSA + 15 mM Bic	240	17.5	16.2	18.8	7.6	3.5	37.6
12	BSA + 5 mM Bic	240	57.86	58.2	49.4	15.6	10.5	64.7	12	No BSA + 15 mM Bic	240	38.9	38.6	37.8	9.2	6.7	54.8
1	BSA + 5 mM Bic	245	36.9	37.5	33.8	15.3	9.9	59	1	No BSA + 15 mM Bic	245	34.9	32.6	31.4	6.5	2.4	57
2	BSA + 5 mM Bic	245	31.2	31.4	29.6	20.3	13.2	49.9	2	No BSA + 15 mM Bic	245	30.1	28.3	27.1	8.9	3.3	47.8
3	BSA + 5 mM Bic	245	28.1	32.3	27.3	15.3	10	45	3	No BSA + 15 mM Bic	245	31.6	29.5	28.5	7.3	2.7	54.6
4	BSA + 5 mM Bic	245	35.7	40.2	32.9	18.6	12.1	57.1	4	No BSA + 15 mM Bic	245	30.6	28.8	27.4	8.5	3.3	58.7
5	BSA + 5 mM Bic	245	34.9	34.1	32.4	25.6	16.6	55.8	5	No BSA + 15 mM Bic	245	33	30.8	29.8	12.3	4.5	58.3
6	BSA + 5 mM Bic	245	40.2	37	36.1	24.1	15.6	64.3	6	No BSA + 15 mM Bic	245	29.5	27.6	26.4	12.4	4.4	55.6
7	BSA + 5 mM Bic	245	25	24.4	22.1	25.2	16.3	40	7	No BSA + 15 mM Bic	245	23.1	21.8	20.9	12.8	4.8	48.3
8	BSA + 5 mM Bic	245	39.8	38.5	35.8	28.3	18.3	63.5	8	No BSA + 15 mM Bic	245	29.7	27.9	26.5	14.2	5.2	60.1
9	BSA + 5 mM Bic	245	36.5	35.1	33.4	26.5	17.1	58.6	9	No BSA + 15 mM Bic	245	30.1	28.1	27.1	13.2	4.8	59.8
10	BSA + 5 mM Bic	245	21.1	18	15.5	28.8	18.7	33.8	10	No BSA + 15 mM Bic	245	17.5	16.3	15.8	13.7	5.2	44.3
11	BSA + 5 mM Bic	245	23.1	22.6	16.2	18.2	11.8	37	11	No BSA + 15 mM Bic	245	14.8	13.8	13.3	9.1	3.4	37.8
12	BSA + 5 mM Bic	245	41.3	42.4	36.2	19.5	12.6	66.1	12	No BSA + 15 mM Bic	245	33.5	31.3	30	10.3	4	61.3
1	BSA + 5 mM Bic	270	34.8	31.6	30.3	10.9	9.1	52.2	1	No BSA + 15 mM Bic	270	28.7	27.1	26.8	6.3	2.4	49.6
2	BSA + 5 mM Bic	270	27.1	24.3	20.9	16.3	13.6	40.7	2	No BSA + 15 mM Bic	270	24.5	23.4	22.6	8.9	3.4	42.4
3	BSA + 5 mM Bic	270	25.1	23.2	19	14.5	12.1	37.7	3	No BSA + 15 mM Bic	270	26.1	24.5	23.4	6.9	2.6	45.1
4	BSA + 5 mM Bic	270	30.1	27.1	22.8	13.4	11.2	45.2	4	No BSA + 15 mM Bic	270	25.2	23.8	22.3	5.6	2.1	40.3
5	BSA + 5 mM Bic	270	31.2	27.5	23.6	17.5	14.7	46.8	5	No BSA + 15 mM Bic	270	27.7	26.1	27.1	11.6	4.4	46.9
6	BSA + 5 mM Bic	270	26.3	22.7	16.4	15.1	12.4	39.5	6	No BSA + 15 mM Bic	270	23.4	22.3	19.2	8.4	3.2	41.5
7	BSA + 5 mM Bic	270	19.4	16.1	14.7	16.5	13.7	29.1	7	No BSA + 15 mM Bic	270	17.7	16.5	11.5	8.1	3.1	33.6
8	BSA + 5 mM Bic	270	32.3	29	24.2	20.6	17.2	48.5	8	No BSA + 15 mM Bic	270	23	21.8	21.7	12.1	4.2	39.8
9	BSA + 5 mM Bic	270	28.1	23.2	19.5	18.8	15.6	42.2	9	No BSA + 15 mM Bic	270	23.6	22.5	21.2	10.4	3.9	40.3
10	BSA + 5 mM Bic	270	16.3	12	11.6	21.7	18.1	24.5	10	No BSA + 15 mM Bic	270	14.5	13.4	11.9	12.4	4.1	30.1
11	BSA + 5 mM Bic	270	18.6	15.3	12.5	12.5	10.4	27.9	11	No BSA + 15 mM Bic	270	12.7	13.1	11	7.3	3.5	24
12	BSA + 5 mM Bic	270	38.1	33.5	29.1	13.3	11.1	57.2	12	No BSA + 15 mM Bic	270	29.6	27	29.2	7.7	2.9	44.2
1	BSA + 5 mM Bic	300	25.1	23.8	15.8	12.3	10.8	58.7	1	No BSA + 15 mM Bic	300	21.3	19.7	18.5	7.4	3	49
6	BSA + 5 mM Bic	300	18.9	16.4	11.9	18.3	16	44.2	2	No BSA + 15 mM Bic	300	19	17.7	15.7	9.8	3.6	43.7
3	BSA + 5 mM Bic	300	17.5	14	11.1	17.5	15.3	41	3	No BSA + 15 mM Bic	300	20.3	18.5	16.1	9.3	3.5	41.6
4	BSA + 5 mM Bic	300	21.2	17.7	13.2	18.9	16.5	49.6	4	No BSA + 15 mM Bic	300	18.7	16.5	14.5	12.1	4.5	42
5	BSA + 5 mM Bic	300	22.8	19.3	14.5	25.1	21.9	53.4	5	No BSA + 15 mM Bic	300	21.5	19.8	18.6	16.1	5	42.5
6	BSA + 5 mM Bic	300	18.1	14.6	11.2	19.7	17.2	42.6	6	No BSA + 15 mM Bic	300	17.3	15.2	14.9	9.5	3.5	39.8
7	BSA + 5 mM Bic	300	14	10.5	9	21.3	18.6	32.8	7	No BSA + 15 mM Bic	300	14.6	11.8	9.3	12.4	4.6	33.6
8	BSA + 5 mM Bic	300	23.5	20	13.6	22.8	19.7	55	8	No BSA + 15 mM Bic	300	17	14.5	10.9	13.9	5.2	39.1
9	BSA + 5 mM Bic	300	19.4	14.9	12.1	23.8	20.3	45.4	9	No BSA + 15 mM Bic	300	17.5	15.8	12.5	12.6	4.7	44.3
10	BSA + 5 mM Bic	300	11.5	9.5	8.3	26.3	22.7	26.9	10	No BSA + 15 mM Bic	300	11.3	10.2	8.1	15.3	4.7	30.5
11	BSA + 5 mM Bic	300	14.6	11.1	10	17.2	15.2	34.1	11	No BSA + 15 mM Bic	300	10.5	8.6	7.5	9.1	3.8	29.2
12	BSA + 5 mM Bic	300	27.8	26.3	17.3	15.7	15.5	65.2	12	No BSA + 15 mM Bic	300	21.6	18	20.4	7.3	3.1	49.7
1	No BSA + 38 mM Bic	0	79.2	81.3	77.5	4.3	2.8	44.2	1	BSA + 38 mM Bic	0	85.4	78.5	84.8	5.6	2.8	58.1
2	No BSA + 38 mM Bic	0	78.4	80.4	76.8	8.1	5.4	43.7	2	BSA + 38 mM Bic	0	84	77.14	84.4	10.6	2.3	56.3
3	No BSA + 38 mM Bic	0	76.3	78.4	74.3	8	5.2	43.6	3	BSA + 38 mM Bic	0	82.9	76.3	83.3	10.4	2.5	54.5
4	No BSA + 38 mM Bic	0	75.1	77	73.1	6.3	4.1	41.9	4	BSA + 38 mM Bic	0	80.2	73.6	80.6	8.2	2.6	52.7
5	No BSA + 38 mM Bic	0	78	80.2	76.4	5.4	3.5	43.5	5	BSA + 38 mM Bic	0	83.7	76.8	84.1	7.1	2.2	36.2
6	No BSA + 38 mM Bic	0	77.9	79.8	75.9	7.6	5	40.8	6	BSA + 38 mM Bic	0	83.2	76.6	85.2	9.9	3.1	57.4
7	No BSA + 38 mM Bic	0	65.1	66.8	63.8	8.5	5.6	31.3	7	BSA + 38 mM Bic	0	68.3	62.5	68.6	11.2	3.5	50.9
8	No BSA + 38 mM Bic	0	77.6	79.7	76	3.7	2.4	46.5	8	BSA + 38 mM Bic	0	83.5	76.2	84	4.8	2.1	54.9
9	No BSA + 38 mM Bic	0	72.3	74	70.9	5.3	3.5	37.1	9	BSA + 38 mM Bic	0	79.3	73.1	79.5	6.9	2.1735	52.1
10	No BSA + 38 mM Bic	0	54.8	56.4	53.8	3.5	2.3	30.8	10	BSA + 38 mM Bic	0	56.1	53.6	54.4	4.6	2.3	36.9
11	No BSA + 38 mM Bic	0	52	53.5	51.2	5.3	3.5	29.3	11	BSA + 38 mM Bic	0	53.6	49.3	52.9	6.9	2.5	35.2
12	No BSA + 38 mM Bic	0	76.8	78.8	73.6	6.9	4.5	48.7	12	BSA + 38 mM Bic	0	80.5	74	80.1	9	2.835	63.9
1	No BSA + 38 mM Bic	120	36.2	43.4	32.9	9.2	6.8	50.5	1	BSA + 38 mM Bic	120	44.2	31.8	43.8	20.4	9.8	60.5
2	No BSA + 38 mM Bic	120	35.7	42.9	31.4	10.2	7.5	51.8	2	BSA + 38 mM Bic	120	43.8	31.4	42.4	21.6	10.4	59.8
3	No BSA + 38 mM Bic	120	36.8	44.1	33.2	7	5.2	53.4	3	BSA + 38 mM Bic	120	43.4	31.3	42.1	17.8	8.6	60.3
4	No BSA + 38 mM Bic	120	30.1	36.3	27.3	8.1	6	43.6	4	BSA + 38 mM Bic	120	37.6	27.1	36.4	18.1	8.4	61.6
5	No BSA + 38 mM Bic	120	34.5	41.2	31.3	10.4	7.7	50.3	5	BSA + 38 mM Bic	120	43.5	31.2	42.2	20.8	10	65.4
6	No BSA + 38 mM Bic	120	30.8	36.8	28	9.1	6.7	44.7	6	BSA + 38 mM Bic	120	41.6	29.8	40.3	20.2	9.7	62.6
7	No BSA + 38 mM Bic	120	25.3	30.5	23.1	8.9	6.6	36.7	7	BSA + 38 mM Bic	120	30.2	21.8	29.3	19.9	9.3	45.4
8	No BSA + 38 mM Bic	120	38.4	45.8	35.9	6.5	4.7	50.7	8	BSA + 38 mM Bic	120	45.8	32.8	44.5	13.3	6.4	63.9
9	No BSA + 38 mM Bic	120	33	38.7	30.9	5.3	3.9	47.9	9	BSA + 38 mM Bic	120	42.5	30.8	41	14.1	7.8	61.1
10	No BSA + 38 mM Bic	120	19.5	23	16.5	5.1	3.7	35.5	10	BSA + 38 mM Bic	120	26.4	18.5	25.6	11.3	5.4	45.7
11	No BSA + 38 mM Bic	120	20.6	24.5	17.6	8.2	6.2	29.9	11	BSA + 38 mM Bic	120	25.5	17.9	24.2	18.2	8.8	46.4
12	No BSA + 38 mM Bic	120	31.2	37.6	30.3	8.1	6.5	45.2	12	BSA + 38 mM Bic	120	43.2	31.5	42.5	17.8	8.6	62.6
1	No BSA + 38 mM Bic	240	24.2	31.9	23.1	9.1	4.5	60.2	1	BSA + 38 mM Bic	240	30.3	24.6	33.1	20.1	14.1	68.1
2	No BSA + 38 mM Bic	240	23.4	29.7	22.5	9.8	5	61.8	2	BSA + 38 mM Bic	240	29.5	14.6	32	24.2	17.2	65.1
3	No BSA + 38 mM Bic	240	22.7	28.6	20.8	5.9	3.6	59.1	3	BSA + 38 mM Bic	240	29.8	18.2	32.5	17.1	13.8	67.8
4	No BSA + 38 mM Bic	240	18.1	23.7	16.6	11.1	6.8	54.5	4	BSA + 38 mM Bic	240	24.6	17.5	26.9	25.2	17.7	64.3
5	No BSA + 38 mM Bic	240	23	23.6	21	10.2	6.2	60.7	5	BSA + 38 mM Bic	240	28.3	18.3	30.9	27.2	19.1	63.5
6	No BSA + 38 mM Bic	240	18.5	24.4	16.9	11.1	7.4	53.6	6	BSA + 38 mM Bic	240	26.1	17.5	28.5	24.9	17.5	62.9
7	No BSA + 38 mM Bic	240	14.3	18.2	13.3	10.9	7.6	52.5	7	BSA + 38 mM Bic	240	17.2	10.4	18.9	27.1	19.6	48.5
8	No BSA + 38 mM Bic	240	22.3	29.5	20.4	11.3	6.9	57.6	8	BSA + 38 mM Bic	240	33.2	21.9	35.9	28.1	18.2	71.3
9	No BSA + 38 mM Bic	240	17.4	22	13.9	12.8	7.8	50.4	9	BSA + 38 mM Bic	240	29.3	19.5	31.8	29.2	18.5	70.6
10	No BSA + 38 mM Bic	240	10.7	19.6	9.8	12.6	7.7	44.3	10	BSA + 38 mM Bic	240	18.3	12.7	19.9	28.7	19.2	53.1
11	No BSA + 38 mM Bic	240	9.8	16.3	9.2	7.3	4.4	39.5	11	BSA + 38 mM Bic	240	16.5	10.2	18	19.8	13.9194	49.8
12	No BSA + 38 mM Bic	240	25.2	33.2	23.1	8.8	5.4	63.1	12	BSA + 38 mM Bic	240	32.1	24.1	35.8	24.4	18.2	67.5
1	No BSA + 38 mM Bic	245	13	21.9	11.4	11.9	5.2	63.7	1	BSA + 38 mM Bic	245	23.4	10.2	21.9	23.9	18.7	77.4
2	No BSA + 38 mM Bic	245	12.6	21.2	11	13.6	5.9	61.4	2	BSA + 38 mM Bic	245	22.9	9	21.5	27.5	21.5	75.4
3	No BSA + 38 mM Bic	245	12.7	21.8	11.2	11.9	5.3	62	3	BSA + 38 mM Bic	245	23.4	10.5	22	26.2	20.4	77.3
4	No BSA + 38 mM Bic	245	9.8	16.6	8.6	12.6	5	58.6	4	BSA + 38 mM Bic	245	17.8	7.5	16.7	25.4	19.8	66.4
5	No BSA + 38 mM Bic	245	12.4	19.9	10.9	15.1	6.6	63.4	5	BSA + 38 mM Bic	245	19.5	8.3	18.3	30.8	24.2	75.7
6	No BSA + 38 mM Bic	245	9.5	17.5	8.3	15.7	6.9	53.9	6	BSA + 38 mM Bic	245	16.7	7.2	15.6	32.1	25.3	76.3
7	No BSA + 38 mM Bic	245	7.3	13.3	6.4	17.2	7.9	49.4	7	BSA + 38 mM Bic	245	11.8	4.3	11.1	33.2	25.9	54
8	No BSA + 38 mM Bic	245	12.5	20.1	11	19.8	8.6	60.9	8	BSA + 38 mM Bic	245	24	11.6	22.7	36	28.1	79.5
9	No BSA + 38 mM Bic	245	9	16	7.9	13.7	6	51	9	BSA + 38 mM Bic	245	23.3	10.1	21.9	34.3	26.9	76.4
10	No BSA + 38 mM Bic	245	5.5	10.2	4.7	14.3	6.2	45.2	10	BSA + 38 mM Bic	245	13.1	5.8	12.1	35.6	27.5	68.9
11	No BSA + 38 mM Bic	245	4.9	9.1	4.3	10.3	4.5	47.8	11	BSA + 38 mM Bic	245	12.5	4.9	11.9	29.1	23.7	62.6
12	No BSA + 38 mM Bic	245	14.1	21.7	12.4	9.5	4.1	59.9	12	BSA + 38 mM Bic	245	26.1	13.4	24.6	27.3	21.3	77.4
1	No BSA + 38 mM Bic	270	7.3	12.6	4	13.2	4.5	50.6	1	BSA + 38 mM Bic	270	14.8	4.6	12	20.3	14.9	60.6
2	No BSA + 38 mM Bic	270	7.2	12.3	3.9	15.9	5.4	51.8	2	BSA + 38 mM Bic	270	15.4	5	12.5	24.5	18	56.3
3	No BSA + 38 mM Bic	270	7	11.9	3.8	14.2	5.8	54.3	3	BSA + 38 mM Bic	270	14.6	4.7	11.8	21.9	16.1	59.8
4	No BSA + 38 mM Bic	270	5.6	9.7	3.1	11.4	3.9	43.4	4	BSA + 38 mM Bic	270	10.9	3.4	8.7	16.1	11.8	48.9
5	No BSA + 38 mM Bic	270	6.7	11.4	3.7	18.7	6.4	51.9	5	BSA + 38 mM Bic	270	12.3	3.9	9.9	28.9	20.2	55.6
6	No BSA + 38 mM Bic	270	5.1	8.8	2.8	15.9	5.9	39.5	6	BSA + 38 mM Bic	270	10.5	3.6	8.2	23.1	16.9	50.2
7	No BSA + 38 mM Bic	270	4.3	7	2.3	12.5	3.8	38.3	7	BSA + 38 mM Bic	270	7.6	2.3	6.3	22.3	16.3	42.7
8	No BSA + 38 mM Bic	270	7.4	12.9	4.2	18.1	6.8	48.4	8	BSA + 38 mM Bic	270	16.1	5.1	13.1	26.3	18.3	59.2
9	No BSA + 38 mM Bic	270	5.1	8.6	2.7	15.1	5.1	46.5	9	BSA + 38 mM Bic	270	15.8	4.8	12.4	24.6	17	60.4
10	No BSA + 38 mM Bic	270	2.9	6.1	1.6	19.9	5.8	38.5	10	BSA + 38 mM Bic	270	8.3	2.5	6.7	27.7	20.3	45.8
11	No BSA + 38 mM Bic	270	2.8	4.7	1.5	11.9	3.5	35.7	11	BSA + 38 mM Bic	270	8.8	2.9	7.1	23.1	16.9	44.3
12	No BSA + 38 mM Bic	270	7.6	14.2	4.2	13.3	4.5	48.9	12	BSA + 38 mM Bic	270	18.1	6.5	14.6	23.6	17.3	64.8
1	No BSA + 38 mM Bic	300	1.9	4.2	1.1	9.9	4.1	49.2	1	BSA + 38 mM Bic	300	6.2	0	6.3	19.2	14.5	72
2	No BSA + 38 mM Bic	300	2.1	5.3	1.6	11.4	4.7	54.6	2	BSA + 38 mM Bic	300	7.9	1.5	8.1	24.7	18.6	71.7
3	No BSA + 38 mM Bic	300	2	4.8	1.2	9.4	3.4	52.2	3	BSA + 38 mM Bic	300	6.5	0	8.5	22.6	17	65.5
4	No BSA + 38 mM Bic	300	1.4	3.7	2.1	13.9	5.7	54.1	4	BSA + 38 mM Bic	300	4.8	0	4.3	28	21.1	55.7
5	No BSA + 38 mM Bic	300	1.8	4.2	2.5	16.8	6.9	49.2	5	BSA + 38 mM Bic	300	5.1	0.7	4.1	34.3	25.9	59.2
6	No BSA + 38 mM Bic	300	1.3	1.5	1.2	10.1	4.1	44.7	6	BSA + 38 mM Bic	300	3.5	0	3.3	24.1	18.2	54.6
7	No BSA + 38 mM Bic	300	1.4	3.1	1	11.4	6.3	43.1	7	BSA + 38 mM Bic	300	2.5	0	2	26.8	20.2	49.2
8	No BSA + 38 mM Bic	300	2.5	5.5	1.6	13.6	5.6	55.3	8	BSA + 38 mM Bic	300	6.4	0	6.6	29.3	22.1	64.2
9	No BSA + 38 mM Bic	300	1	2.2	0.5	12.1	5	41.8	9	BSA + 38 mM Bic	300	7.3	1.8	7.5	26.2	19.8	65.8
10	No BSA + 38 mM Bic	300	0.9	2	0	14	4.7	37.1	10	BSA + 38 mM Bic	300	3.8	0	3.9	30.5	23	54.1
11	No BSA + 38 mM Bic	300	1.3	2.6	1.1	10.9	4.5	49.1	11	BSA + 38 mM Bic	300	1.6	0	0.9	23.5	17.7	48.6
12	No BSA + 38 mM Bic	300	2	4.5	0	10.2	4.2	56.5	12	BSA + 38 mM Bic	300	8.3	2.3	8.2	21.9	16.5	66.4
